# Supplementary material for: Global, regional and national disease burden of food-borne trematodiases: projections to 2030 based on the Global Burden of Disease Study 2021
Source: Infect Dis Poverty. 2024 Dec 16;13:95. doi: 10.1186/s40249-024-01265-6 (PMC11648293; doi:10.1186/s40249-024-01265-6)
Supplement: Supplementary file 1 — Supplementary Material 1. Table S1. Crude number and age-standardized rate of prevalence and DALYs for FBTs in 1990 and 2021 at the WHO regional level. DALYs disability-adjusted life years, FBTs food-borne trematodiases. Table S2. The age, period, and cohort effect on the global prevalence rate of FBTs. FBTs food-borne trematodiases. Table S3. Projection of DALYs for FBTs in males and females up to 2030. DALYs disability-adjusted life years, FBTs food-borne trematodiases. [file 40249_2024_1265_MOESM1_ESM.xlsx]

## Sheet: Table S1
Table S1 Crude number and age-standardized rate of prevalence and DALYs for FBTs in 1990 and 2021 at the WHO regional level
WHO region	Year	Prevalence (95% UI)		DALYs (95% UI)
		Counts	ASR (per 100,000)	Counts	ASR (per 100,000)
		2021	2021	2021	2021
Eastern Mediterranean Region	1990	555112 (466383, 654702)	196.97 (165.62, 228.36)	11389.99 (2901.121, 22261.28)	4.01 (1.03, 7.75)
	2021	829956 (638920, 1049066)	122.51 (96.56, 153.59)	16935.34 (33917.58, 4456.53)	2.48 (0.65, 4.88)
European Region	1990	1891913 (1659201, 2151175)	199.6859 (176.32, 226.74)	43723.78 (23661.91, 68810.26)	4.53 (2.46, 7.18)
	2021	1907988 (1657604, 2185441)	162.13 (143.24, 183.76)	45348.84 (72786.80, 23552.53)	3.70 (1.98, 5.76)
South-East Asia Region	1990	7603462 (6657370, 8686581)	724.00 (631.92, 822.11)	170742.75 (86341.27, 272879.72)	17.13 (8.56, 27.19)
	2021	1896042 (1617038, 2222411)	94.83 (81.30, 110.32)	46972.28 (77656.91, 22685.17)	2.34 (1.11, 3.93)
Region of the Americas	1990	1093319 (969726, 1227547)	157.89 (140.48, 177.26)	24734.74 (9952.88, 44435.67)	3.56 (1.43, 6.40)
	2021	1728083 (1412538, 2105541)	154.68 (126.35, 189.03)	37253.54 (70510.65, 12655.18)	3.35 (1.14, 6.33)
Western Pacific Region	1990	40392544 (35061648, 47113052)	2738.99 (2393.39, 3163.69)	1000355.44 (412351.28, 1952574.87)	67.49 (27.91, 131.15)
	2021	38096829 (33757221, 43266319)	1649.26 (1461.95, 1881.64)	851367.37 (1465755.08, 458274.52)	36.54 (19.77, 64.16)
ASR age-standardized rate, UI uncertainty interval, DALY disability-adjusted life year

## Sheet: Table S2
Table S2 The age, period, and cohort effect on the global prevalence rate of FBTs.
Effect		Coefficient	Relative risk (95%CI)	P-value
		(95%CI)
Constant		-5.09	-0.006	<0.05
		(-5.09, -5.09)	(-0.01, -0.01)
Age (years)	1-4	-2.415	0.089	<0.05
		(-2.42, -2.41)	(0.08,0.09)
	5-9	-1.168	0.31	<0.05
		(-1.17, -1.16)	(0.31,0.31)
	10-15	-0.525	0.591	<0.05
		(-0.52, -0.52)	(0.59,0.59)
	15-19	-0.198	0.82	<0.05
		(-0.19, -0.19)	(0.81,0.82)
	20-24	-0.019	0.981	<0.05
		(-0.02, -0.01)	(0.98,0.98)
	25-29	0.085	1.089	<0.05
		(0.08, 0.08)	(1.08,1.09)
	30-34	0.169	1.184	<0.05
		(0.16, 0.17)	(1.18,1.18)
	35-39	0.252	1.287	<0.05
		(0.25, 0.25)	(1.28,1.28)
	40-44	0.363	1.438	<0.05
		(0.36, 0.36)	(1.43,1.43)
	45-49	0.492	1.635	<0.05
		(0.49, 0.49)	(1.63,1.63)
	50-54	0.594	1.8116	<0.05
		(0.59, 0.59)	(1.81,1.81)
	55-59	0.626	1.871	<0.05
		(0.62, 0.63)	(1.87,1.87)
	60-64	0.616	1.8516	<0.05
		(0.61, 0.62)	(1.85,1.85)
	65-69	0.585	1.795	<0.05
		(0.58, 0.59)	(1.74,1.79)
	70-74	0.523	1.688	<0.05
		(0.52, 0.52)	(1.68,1.69)
	75-79	0.436	1.546	<0.05
		(0.43, 0.44)	(1.54,1.55)
	80-84	0.289	1.335	<0.05
		(0.28, 0.29)	(1.33,1.34)
	85-89	0.089	1.0931	<0.05
		(0.08, 0.09)	(1.09,1.09)
	90-94	-0.132	0.876	<0.05
		(-0.14, -0.13)	(0.87,0.88)
	95-99	-0.665	0.514	<0.05
		(-0.66, -0.66)	(0.51,0.52)
Period (year)	1990-1994	0.195	1.215	<0.05
		(0.19, 0.19)	(1.21,1.22)
	1995-1999	0.041	1.042	<0.05
		(0.04, 0.04)	(1.04,1.04)
	2000-2004	-0.019	0.98	<0.05
		(-0.02, -0.02)	(0.98,0.98)
	2005-2009	-0.085	0.9176	<0.05
		(-0.08, -0.08)	(0.91,0.92)
	2010-2014	-0.024	0.975	<0.05
		(-0.02, -0.02)	(0.97,0.98)
	2015-2019	0.05	1.001	<0.05
		(0.05, 0.05)	(1.00,1.00)
	2020-2024	-0.107	0.897	<0.05
		(-0.11, -0.10)	(0.89,0.90)
Cohort (year)	1895-1899	0.179	1.215	<0.05
		(0.16, 0.19)	(1.21,1.22)
	1900-1904	0.044	1.042	<0.05
		(0.03, 0.05)	(1.04,1.04)
	1905-1909	0.163	0.98	<0.05
		(0.16, 0.16)	(0.98,0.99)
	1910-1914	0.193	0.9176	<0.05
		(0.19, 0.19)	(0.91,0.92)
	1915-1919	0.278	0.975	<0.05
		(0.27, 0.28)	(0.97,0.98)
	1920-1924	0.299	1.001	<0.05
		(0.29, 0.30)	(1.00,1.00)
	1925-1929	0.297	0.897	<0.05
		(0.29, 0.29)	(0.89,0.89)
	1930-1934	0.312	1.196	<0.05
		(0.31, 0.31)	(1.17,1.21)
	1935-1939	0.312	1.044	<0.05
		(0.31, 0.31)	(1.03,1.05)
	1940-1944	0.241	1.177	<0.05
		(0.23, 0.24)	(1.17,1.18)
	1945-1949	0.203	1.2124	<0.05
		(0.20, 0.20)	(1.20,1.21)
	1950-1954	0.212	1.32	<0.05
		(0.21, 0.21)	(1.31,1.32)
	1955-1959	0.213	1.349	<0.05
		(0.21, 0.21)	(1.34,1.35)
	1960-1964	0.123	1.346	<0.05
		(0.12, 0.12)	(1.34,1.35)
	1965-1969	0.187	1.366	<0.05
		(0.18, 0.18)	(1.36,1.37)
	1970-1974	0.15	1.367	<0.05
		(0.15, 0.15)	(1.36,1.37)
	1975-1979	0.035	1.272	<0.05
		(0.03, 0.03)	(1.27,1.27)
	1980-1984	-0.099	1.226	<0.05
		(-0.10, -0.09)	(1.22,1.23)
	1985-1989	-0.105	1.236	<0.05
		(-0.11, -0.10)	(1.23,1.24)
	1989-1994	-0.156	1.237	<0.05
		(-0.15, -0.15)	(1.23,1.24)
	1990-1994	-0.359	1.131	<0.05
		(-0.35, -0.35)	(1.13,1.13)
	1995-1999	-0.594	1.205	<0.05
		(-0.59, -0.59)	(1.20,1.20)
	1995-1999	-0.723	1.162	<0.05
		(-0.72, -0.72)	(1.16,1.16)
	2000-2004	-0.696	1.035	<0.05
		(-0.70, -0.69)	(1.03,1.04)
	2000-2004	-0.573	0.905	<0.05
		(-0.57, -0.57	(0.90,0.91)
	2005-2009	-0.138	0.9	<0.05
		(-0.14, -0.13)	(0.89,0.90)
AIC	39183
BIC	16400000
AIC Akaike Information Criterion, BIC Bayesian Information Criterion, P-value <0.05 means there was statistical significance.

## Sheet: Table S3
Table S3 Projection of DALYs for FBTs in males and females up to 2030
	Male		Female
Year	DALYs	SD	DALYs	SD
	(per 100,000 population)		(per 100,000 population)
1990	31.38	3.67e-07	20.17	2.91e-07
1991	29.45	3.51e-07	19.07	2.79e-07
1992	27.65	3.37e-07	18.03	2.68e-07
1993	26.09	3.24e-07	17.1	2.59e-07
1994	24.83	3.13e-07	16.33	2.51e-07
1995	23.91	3.05e-07	15.72	2.44e-07
1996	23.28	2.98e-07	15.26	2.38e-07
1997	22.77	2.92e-07	14.87	2.33e-07
1998	22.33	2.86e-07	14.49	2.27e-07
1999	21.91	2.81e-07	14.16	2.23e-07
2000	21.43	2.75e-07	13.83	2.18e-07
2001	20.99	2.7e-07	13.55	2.14e-07
2002	20.63	2.65e-07	13.36	2.1e-07
2003	20.3	2.6e-07	13.22	2.07e-07
2004	19.94	2.55e-07	13.04	2.03e-07
2005	19.51	2.5e-07	12.78	1.99e-07
2006	18.91	2.43e-07	12.37	1.94e-07
2007	18.14	2.36e-07	11.87	1.88e-07
2008	17.4	2.29e-07	11.36	1.82e-07
2009	16.82	2.22e-07	10.95	1.77e-07
2010	16.53	2.18e-07	10.73	1.74e-07
2011	17.02	2.19e-07	10.89	1.73e-07
2012	18.37	2.26e-07	11.4	1.76e-07
2013	19.97	2.33e-07	12.03	1.79e-07
2014	21.26	2.39e-07	12.52	1.81e-07
2015	21.68	2.39e-07	12.63	1.8e-07
2016	20.51	2.3e-07	12.08	1.74e-07
2017	18.23	2.15e-07	11.03	1.65e-07
2018	15.95	2e-07	9.99	1.56e-07
2019	14.77	1.91e-07	9.42	1.5e-07
2020	14.8	1.9e-07	9.34	1.48e-07
2021	14.47	1.87e-07	9.17	1.46e-07
2022	14.67	5.17e-06	9.3	2.7e-06
2023	14.46	1e-05	9.18	5e-06
2024	14.25	1.59e-05	9.06	7.8e-06
2025	14.05	2.25e-05	8.94	1.1e-05
2026	13.85	2.96e-05	8.83	1.44e-05
2027	13.66	3.73e-05	8.72	1.81e-05
2028	13.47	4.54e-05	8.61	2.2e-05
2029	13.28	5.38e-05	8.51	2.61e-05
2030	13.1	6.26e-05	8.4	3.04e-05
SD standard deviation
